# Supplementary material for: PROGgene: gene expression based survival analysis web application for multiple cancers
Source: J Clin Bioinforma. 2013 Oct 28;3:22. doi: 10.1186/2043-9113-3-22 (PMC3875898; doi:10.1186/2043-9113-3-22)
Supplement: Additional file 1: Table S1 — Table enlisting various datasets available in PROGgene. [file 2043-9113-3-22-S1.xlsx]

## Sheet: Table 1
#	CANCER TISSUE	DATASET	DATASET DESCRIPTION	PLATFORM	TOTAL SAMPLES	TOTAL GENES
1	ADRENAL	GSE33371	Beta catenin status effects in human adrenocortical carcinomas (33), adenomas (22), and normal adrenal cortex (10)	Affymetrix Human Genome U133 Plus 2.0 Array	23	21212
2	AML	GSE12417 U133A	Prognostic gene signature for normal karyotype AML Affy U133A Samples	Affymetrix Human Genome U133A Array	163	13480
3	AML	GSE12417 U133B	Prognostic gene signature for normal karyotype AML Affy U133B Samples	Affymetrix Human Genome U133B Array	162	9856
4	AML	GSE12417 U133P2	Prognostic gene signature for normal karyotype AML Affy U133plus2 Samples	Affymetrix Human Genome U133 Plus 2.0 Array	79	21212
5	AML	TCGA AML	TCGA DATA ACUTE MYELOID LEUKEMIA	Affymetrix Human Genome U133 Plus 2.0 Array	157	21212
6	BLADDER	GSE13507	Predictive Value of Prognosis Related Gene Expression Study in Primary Bladder Cancer	Illumina human-6 v2.0 expression beadchip	165	24357
7	BLADDER	GSE13507	Predictive Value of Prognosis Related Gene Expression Study in Primary Bladder Cancer	Illumina human-6 v2.0 expression beadchip	165	24357
8	BLADDER	GSE19915	Subtype classification, grading, and outcome prediction of urothelial carcinomas by combined mRNA profiling and aCGH	Multiple	144	2506
9	BLADDER	GSE31684	Combination of a novel gene expression signature with a clinical nomogram improves the prediction of survival in high risk bladder cancer	Affymetrix Human Genome U133 Plus 2.0 Array	93	21212
10	BLADDER	GSE31684	Combination of a novel gene expression signature with a clinical nomogram improves the prediction of survival in high risk bladder cancer	Affymetrix Human Genome U133 Plus 2.0 Array	93	21702
11	BLADDER	TCGA BLCA	TCGA BLADDER CARCINOMA DATA	Illumina HiSEQ	62	20502
12	BLADDER	TCGA BLCA	TCGA BLADDER CARCINOMA DATA	Illumina HiSEQ	123	15448
13	BONE	GSE21257	Genome wide gene expression profiling on pre chemotherapy biopsies of osteosarcoma patients	Illumina human-6 v2.0 expression beadchip	53	24996
14	BRAIN	GSE13041 U133	Gene expression analysis of glioblastomas identifies the major molecular basis for the prognostic benefit of younger age	Affymetrix Human Genome U133A Array	191	13480
15	BRAIN	GSE13041 U95v2	Gene expression analysis of glioblastomas identifies the major molecular basis for the prognostic benefit of younger age. AffyU95 Samples	Affymetrix Human Genome U95 A v2 Array	49	9383
16	BRAIN	GSE16011	Intrinsic Gene Expression Profiles of Gliomas are a Better Predictor of Survival than Histology	Affymetrix Human Genome U133 Plus 2.0 Array	262	21212
17	BRAIN	GSE7696	Glioblastoma from a homogenous cohort of patients treated within clinical trial	Affymetrix Human Genome U133 Plus 2.0 Array	77	21212
18	BRAIN	TCGA GBM	TCGA DATA GLIOBLASTOMA MULTIFORME	UNC Agilent G 4502	577	17813
19	BRAIN	TCGA LGG	TCGA LOWER GRADE GLIOMA DATA	Illumina HiSEQ	206	16467
20	BREAST	GSE11121	The humoral immune system has a key prognostic impact in node negative breast cancer	Affymetrix Human Genome U133A Array	200	13480
21	BREAST	GSE12093	The 76 gene Signature Defines High Risk Patients that Benefit from Adjuvant Tamoxifen Therapy	Affymetrix Human Genome U133A Array	132	13476
22	BREAST	GSE1379	breast cancer / tamoxifen monotherapy (whole tissue tumor biopsies)	Arcturus 22k human oligonucleotide microarray	60	15369
23	BREAST	GSE1456 U133A	Gene expression of breast cancer tissue in a large population based cohort of Swedish patients	Affymetrix Human Genome U133A Array	159	13480
24	BREAST	GSE1456 U133B	Gene expression of breast cancer tissue in a large population based cohort of Swedish patients	Affymetrix Human Genome U133B Array	159	9856
25	BREAST	GSE17705	Endocrine Sensitivity Index Validation Dataset	Affymetrix Human Genome U133A Array	298	13480
26	BREAST	GSE19615	Integrated genomic and function characterization of the 8q22 gain	Affymetrix Human Genome U133 Plus 2.0 Array	115	21212
27	BREAST	GSE2034	Breast cancer relapse free survival	Affymetrix Human Genome U133A Array	286	13480
28	BREAST	GSE2603	Subpopulations of MDA MB 231 and Primary Breast Cancers	Affymetrix Human Genome U133A Array	82	13480
29	BREAST	GSE2990	Gene Expression Profiling in Breast Cancer: Understanding the Molecular Basis of Histologic Grade To Improve Prognosis	Affymetrix Human Genome U133A Array	101	13480
30	BREAST	GSE3494 U133A	An expression signature for p53 in breast cancer predicts mutation status, transcriptional effects, and patient survival	Affymetrix Human Genome U133A Array	236	13480
31	BREAST	GSE3494 U133B	An expression signature for p53 in breast cancer predicts mutation status, transcriptional effects, and patient survival	Affymetrix Human Genome U133B Array	236	9856
32	BREAST	GSE4922 U133A	Genetic Reclassification of Histologic Grade Delineates New Clinical Subtypes of Breast Cancer	Affymetrix Human Genome U133A Array	249	13480
33	BREAST	GSE4922 U133B	Genetic Reclassification of Histologic Grade Delineates New Clinical Subtypes of Breast Cancer	Affymetrix Human Genome U133B Array	248	9856
34	BREAST	GSE5327	Breast cancer relapse free survival and lung metastasis free survival	Affymetrix Human Genome U133A Array	58	13480
35	BREAST	GSE6532 U133 P2	Definition of clinically distinct molecular subtypes in estrogen receptor positive breast carcinomas using genomic grade	Affymetrix Human Genome U133 Plus 2.0 Array	87	21212
36	BREAST	GSE6532 U133A	Definition of clinically distinct molecular subtypes in estrogen receptor positive breast carcinomas using genomic grade	Affymetrix Human Genome U133A Array	189	13480
37	BREAST	GSE6532 U133B	Definition of clinically distinct molecular subtypes in estrogen receptor positive breast carcinomas using genomic grade	Affymetrix Human Genome U133B Array	126	9856
38	BREAST	GSE7390	Strong Time Dependence of the 76 Gene Prognostic Signature	Affymetrix Human Genome U133A Array	198	13480
39	BREAST	GSE9195	Predicting prognosis using molecular profiling in estrogen receptor positive breast cancer treated with tamoxifen	Affymetrix Human Genome U133 Plus 2.0 Array	77	21212
40	BREAST	NKI	A gene expression signature as a predictor of survival in breast cancer	Custom 25000 probe array	295	11475
41	BREAST	TCGA BRCA	TCGA BREAST CANCER DATA	Agilent 244K Custom Gene Expression G4502A-07-3	596	17813
42	COLON	GSE17536	Metastasis Gene Expression Profile Predicts Recurrence and Death in Colon Cancer Patients	Affymetrix Human Genome U133 Plus 2.0 Array	174	21212
43	COLON	GSE17537	Metastasis Gene Expression Profile Predicts Recurrence and Death in Colon Cancer Patients	Affymetrix Human Genome U133 Plus 2.0 Array	52	21212
44	COLON	GSE28814	EMT is the dominant program in human colon cancer	Rosetta custom human 23K array	122	15240
45	COLON	TCGA COAD	TCGA DATA COLON ADENOCARCINOMA	UNC Agilent G 4502	121	17813
46	HEAD AND NECK SCC	TCGA HNSC	TCGA HEAD AND NECK SQUAMOUS CELL CARCINOMA DATA	Illumina HiSEQ	291	17187
47	LIVER	GSE10141	Gene Expression in Fixed Tissues and Outcome in Hepatocellular Carcinoma	Human 6k Transcriptionally Informative Gene Panel for DASL	80	6100
48	LIVER	GSE27150	Transcriptional profile of human liver tissues: hepatocellular carcinoma vs. matched noncancerousliver tissue	State Key Lab Homo sapien 2.6K	81	2456
49	LUNG	GSE11117	Molecular Classification and Prediction of Survival in Non Small Cell Lung Cancer	Novachip human 34.5k	41	9601
50	LUNG	GSE11969	Expression Profile Defined Classification of Lung Adenocarcinoma	Agilent Homo sapiens 21.6K custom array	90	16531
51	LUNG	GSE14814	Prognostic and Predictive Gene Signature for Adjuvant Chemotherapy in Resected Non Small Cell Lung Cancer	Affymetrix Human Genome U133A Array	88	13481
52	LUNG	GSE26939	Human lung adenocarcinoma mRNA expression and gene mutations	Agilent UNC custom 4X44K	115	17108
53	LUNG	GSE4573	Gene expression signatures for predicting prognosis of squamous cell lung carcinomas	Affymetrix Human Genome U133A Array	130	13480
54	LUNG	GSE5843	Expression profiling defines a recurrence signature in lung adenocarcinoma	PRHU05-S1-0006	48	12089
55	LUNG	GSE8894	Prediction of Recurrence Free Survival in Postoperative NSCLC Patientsâ€”a Useful Prospective Clinical Practice	Affymetrix Human Genome U133 Plus 2.0 Array	138	21213
56	LUNG	TCGA LUAD	TCGA DATA LUNG ADEMOCARCINOMA	Illumina HiSEQ	150	20502
57	LUNG	TCGA LUSC	TCGA DATA LUNG SQUAMOUS CELL CARCINOMA	UNC Agilent G 4502	120	17813
58	OVARIAN	GSE13876	Survival Related Profile, Pathways and Transcription Factors in Ovarian Cancer	Operon human v3	415	15971
59	OVARIAN	GSE14764	A Prognostic Gene Expression Index in Ovarian Cancer	Affymetrix Human Genome U133A Array	79	13480
60	OVARIAN	GSE19829 U133P2	A gene expression profile of BRCAness that is associated with outcome in ovarian cancer. AffyU133plus2 Samples	Affymetrix Human Genome U133 Plus 2.0 Array	26	21212
61	OVARIAN	GSE19829 U95V2	A gene expression profile of BRCAness that is associated with outcome in ovarian cancer. AffyU95v2 Samples	Affymetrix Human Genome U95 A v2 Array	39	9383
62	OVARIAN	GSE26712	A Gene Signature Predicting for Survival in Suboptimally Debulked Patients with Ovarian Cancer	Affymetrix Human Genome U133A Array	185	13480
63	OVARIAN	GSE32062	Immune activation as a therapeutic direction for patients with high risk ovarian cancer based on gene expression signature	Agilent 014850 Whole Human Genome Microarray 4x44K	260	19595
64	OVARIAN	GSE8842	ANALYSIS OF GENE EXPRESSION IN EARLY STAGE OVARIAN CANCER	Agilent Human 1 cDNA Microarray (G4100A) [layout C]	78	5631
65	OVARIAN	GSE9891	Expression profile of 285 ovarian tumour samples	Affymetrix Human Genome U133 Plus 2.0 Array	276	21212
66	OVARIAN	TCGA OVAD	TCGA DATA OVARIAN ADENOCARCINOMA	Affymetrix Human Genome U133B Array	578	12042
67	PANCREAS	GSE21501	A six gene signature predicts survival of patients with localized pancreatic ductal adenocarcinoma	Agilent 014850 Whole Human Genome Microarray 4x44K	102	19680
68	PROSTATE	GSE40272	Gene expression profiling of prostate tumors	Multiple	67	9371
69	RECTUM	TCGA READ	TCGA DATA RECTAL ADENOCARCINOMA	UNC Agilent G 4502	42	17728
70	RENAL	GSE29609	Clear cell renal cell carcinomas tumors	Agilent 012391 Whole Human Genome Oligo Microarray G4112A	39	18841
71	RENAL	TCGA KIRC	TCGA DATA KIDNEY CLEAR CELL CARCINOMA	Illumina HiSEQ	528	20502
72	SKIN	TCGA SKCM	TCGA SKIN CUTANEOUS MELANOMA DATA	Illumina HiSEQ	163	15341
73	STOMACH	TCGA STAD	TCGA DATA STOMACH ADENOCARCINOMA	Illumina HiSEQ	18	20512
74	UTERUS	TCGA UTED	TCGA DATA UTERINE ENDOMETRIAL CARCINOMA	UNC Agilent G 4502	54	17813
