# Supplementary material for: PROGgene: gene expression based survival analysis web application for multiple cancers
Source: J Clin Bioinforma. 2013 Oct 28;3:22. doi: 10.1186/2043-9113-3-22 (PMC3875898; doi:10.1186/2043-9113-3-22)
Supplement: Additional file 2: Table S2 — Table enlisting various survival measures available for the datasets available in PROGgene. [file 2043-9113-3-22-S2.xlsx]

## Sheet: Sheet1
CANCER TISSUE	DATASET	DEATH	METASTASIS	RELAPSE	LUNG METASTASIS	BRAIN METASTASIS
ADRENAL	GSE33371	Y	N	N	N/Av	N/Av
AML	GSE12417	Y	N	N	N/Av	N/Av
AML	TCGA AML	Y	N	N	N/Av	N/Av
BLADDER	GSE13507	Y	N	N	N/Av	N/Av
BLADDER	GSE13507	Y	N	N	N/Av	N/Av
BLADDER	GSE19915	Y	N	N	N/Av	N/Av
BLADDER	GSE31684	Y	N	N	N/Av	N/Av
BLADDER	GSE31684	Y	Y	N	N/Av	N/Av
BLADDER	TCGA BLCA	Y	N	N	N/Av	N/Av
BLADDER	TCGA BLCA	Y	N	N	N/Av	N/Av
BONE	GSE21257	Y	N	N	N/Av	N/Av
BRAIN	GSE13041	Y	N	N	N/Av	N/Av
BRAIN	GSE16011	Y	N	N	N/Av	N/Av
BRAIN	GSE7696	Y	N	N	N/Av	N/Av
BRAIN	TCGA GBM	Y	N	N	N/Av	N/Av
BRAIN	TCGA LGG	Y	N	N	N/Av	N/Av
BREAST	GSE11121	N	Y	N	N	N
BREAST	GSE12093	N	N	Y	N	N
BREAST	GSE1379	N	N	Y	N	N
BREAST	GSE1456	Y	N	Y	N	N
BREAST	GSE17705	N	N	Y	N	N
BREAST	GSE19615	N	N	Y	N	N
BREAST	GSE2034	N	N	Y	N	N
BREAST	GSE2603	N	Y	N	Y	Y
BREAST	GSE2990	N	Y	Y	N	N
BREAST	GSE3494	Y	N	N	N	N
BREAST	GSE4922	N	N	Y	N	N
BREAST	GSE5327	N	Y	N	Y	N
BREAST	GSE6532	N	Y	Y	N	N
BREAST	GSE7390	Y	Y	Y	N	N
BREAST	GSE9195	N	Y	Y	N	N
BREAST	NKI	Y	Y	Y	N	N
BREAST	TCGA BRCA	Y	N	N	N	N
COLON	GSE17536	Y	N	Y	N/Av	N/Av
COLON	GSE17537	Y	N	Y	N/Av	N/Av
COLON	GSE28814	Y	Y	Y	N/Av	N/Av
COLON	TCGA COAD	Y	N	N	N/Av	N/Av
HEAD AND NECK SCC	TCGA HNSC	Y	N	N	N/Av	N/Av
LIVER	GSE10141	Y	N	N	N/Av	N/Av
LIVER	GSE27150	Y	N	N	N/Av	N/Av
LUNG	GSE11117	Y	N	N	N/Av	N/Av
LUNG	GSE11969	Y	N	N	N/Av	N/Av
LUNG	GSE14814	Y	N	N	N/Av	N/Av
LUNG	GSE26939	Y	N	N	N/Av	N/Av
LUNG	GSE4573	Y	N	N	N/Av	N/Av
LUNG	GSE5843	Y	N	N	N/Av	N/Av
LUNG	GSE8894	N	N	Y	N/Av	N/Av
LUNG	TCGA LUAD	Y	N	N	N/Av	N/Av
LUNG	TCGA LUSC	Y	N	N	N/Av	N/Av
OVARIAN	GSE13876	Y	N	N	N/Av	N/Av
OVARIAN	GSE14764	Y	N	N	N/Av	N/Av
OVARIAN	GSE19829	Y	N	N	N/Av	N/Av
OVARIAN	GSE26712	Y	N	N	N/Av	N/Av
OVARIAN	GSE32062	Y	N	Y	N/Av	N/Av
OVARIAN	GSE8842	N	N	Y	N/Av	N/Av
OVARIAN	GSE9891	Y	N	Y	N/Av	N/Av
OVARIAN	TCGA OVAD	Y	N	Y	N/Av	N/Av
PANCREAS	GSE21501	Y	N	N	N/Av	N/Av
PROSTATE	GSE40272	N	N	Y	N/Av	N/Av
RECTUM	TCGA RECT	Y	N	N	N/Av	N/Av
RENAL	GSE29609	Y	N	N	N/Av	N/Av
RENAL	TCGA KIRC	Y	N	N	N/Av	N/Av
SKIN	TCGA SKCM	Y	N	N	N/Av	N/Av
STOMACH	TCGA STAD	Y	N	N	N/Av	N/Av
UTERUS	TCGA UTED	Y	N	N	N/Av	N/Av
