# Supplementary material for: PROGgene: gene expression based survival analysis web application for multiple cancers
Source: J Clin Bioinforma. 2013 Oct 28;3:22. doi: 10.1186/2043-9113-3-22 (PMC3875898; doi:10.1186/2043-9113-3-22)
Supplement: Additional file 3: Table S3 — Table enlisting the covariates associated with the datasets available in PROGgene. These covariates can be used to divide data for creating prognostic plots for subpopulations within one dataset. [file 2043-9113-3-22-S3.xlsx]

## Sheet: Sheet1
CANCER TISSUE	DATASET	AGE	GENDER	STAGE	GRADE	ER	PgR	HER2	CHEMOTHERAPY	HORMOTHERAPY	TAMOXIFEN	RADIOTHERAPY
ADRENAL	GSE33371	Y	Y	N	N	N/A	N/A	N/A	N	N	N/A	N
AML	GSE12417	Y	N	N	N	N/A	N/A	N/A	N	N	N/A	N
AML	TCGA	Y	Y	N	N	N/A	N/A	N/A	N	N	N/A	N
BLADDER	GSE13507	Y	Y	Y	Y	N/A	N/A	N/A	Y	N	N/A	N
BLADDER	GSE31684	Y	Y	Y	Y	N/A	N/A	N/A	Y	N	N/A	N
BLADDER	TCGA	N	Y	N	N	N/A	N/A	N/A	N	N	N/A	N
BONE	GSE21257	N	N	N	Y	N/A	N/A	N/A	N	N	N/A	N
BRAIN	GSE13041	Y	Y	N	N	N/A	N/A	N/A	Y	N	N/A	Y
BRAIN	GSE13041	N	N	N	N	N/A	N/A	N/A	Y	N	N/A	Y
BRAIN	GSE16011	Y	Y	N	Y	N/A	N/A	N/A	Y	N	N/A	Y
BRAIN	GSE7696	Y	Y	N	N	N/A	N/A	N/A	Y	N	N/A	N
BRAIN	TCGA	Y	Y	N	N	N/A	N/A	N/A	N	N	N/A	N
BREAST	GSE11121	N/Con	N/Con	N/Con	N/Con	N	N	N	N	N	N	N
BREAST	GSE12093	N/Con	N/Con	N/Con	N/Con	N	N	N	N	N	N	N
BREAST	GSE1379	N/Con	N/Con	N/Con	N/Con	N	Y	N	N	N	N	N
BREAST	GSE1456	N/Con	N/Con	N/Con	N/Con	N	N	N	N	N	N	N
BREAST	GSE17705	N/Con	N/Con	N/Con	N/Con	N	N	N	N	N	N	N
BREAST	GSE19615	N/Con	N/Con	N/Con	N/Con	Y	Y	Y	Y	Y	N	N
BREAST	GSE2034	N/Con	N/Con	N/Con	N/Con	Y	N	N	N	N	N	N
BREAST	GSE2603	N/Con	N/Con	N/Con	N/Con	Y	Y	Y	N	N	N	N
BREAST	GSE2990	N/Con	N/Con	N/Con	N/Con	Y	N	N	N	N	Y	N
BREAST	GSE3494	N/Con	N/Con	N/Con	N/Con	Y	Y	N	N	N	N	N
BREAST	GSE4922	N/Con	N/Con	N/Con	N/Con	Y	N	N	N	N	N	N
BREAST	GSE5327	N/Con	N/Con	N/Con	N/Con	N	N	N	N	N	N	N
BREAST	GSE6532	N/Con	N/Con	N/Con	N/Con	N	Y	N	N	N	N	N
BREAST	GSE6532	N/Con	N/Con	N/Con	N/Con	Y	Y	N	N	N	Y	N
BREAST	GSE6532	N/Con	N/Con	N/Con	N/Con	Y	N	N	N	N	Y	N
BREAST	GSE7390	N/Con	N/Con	N/Con	N/Con	Y	N	N	N	N	N	N
BREAST	GSE9195	N/Con	N/Con	N/Con	N/Con	N	Y	N	N	N	N	N
BREAST	NKI	N/Con	N/Con	N/Con	N/Con	Y	N	N	Y	Y	N	N
BREAST	TCGA	N/Con	N/Con	N/Con	N/Con	Y	Y	Y	N	N	N	N
COLON	GSE17536	Y	Y	Y	Y	N/A	N/A	N/A	N	N	N/A	N
COLON	GSE17537	Y	Y	Y	N	N/A	N/A	N/A	N	N	N/A	N
COLON	GSE28814	Y	N	Y	N	N/A	N/A	N/A	N	N	N/A	N
COLON	TCGA	N	Y	Y	N	N/A	N/A	N/A	N	N	N/A	N
LIVER	GSE10141	N	N	N	N	N/A	N/A	N/A	N	N	N/A	N
LIVER	GSE27150	N	N	N	N	N/A	N/A	N/A	N	N	N/A	N
LUNG	GSE11117	N	N	Y	N	N/A	N/A	N/A	N	N	N/A	N
LUNG	GSE11969	Y	Y	Y	N	N/A	N/A	N/A	N	N	N/A	N
LUNG	GSE14814	N	Y	Y	N	N/A	N/A	N/A	N	N	N/A	N
LUNG	GSE26939	Y	Y	Y	Y	N/A	N/A	N/A	N	N	N/A	N
LUNG	GSE4573	N	Y	Y	N	N/A	N/A	N/A	N	N	N/A	N
LUNG	GSE5843	N	Y	Y	N	N/A	N/A	N/A	N	N	N/A	N
LUNG	GSE8894	Y	Y	N	N	N/A	N/A	N/A	N	N	N/A	N
LUNG	TCGA	N	Y	Y	N	N/A	N/A	N/A	N	N	N/A	N
OVARIAN	GSE13876	N	N	N	N	N/A	N/A	N/A	N	N	N/A	N
OVARIAN	GSE14764	N	N	N	N	N/A	N/A	N/A	N	N	N/A	N
OVARIAN	GSE19829	N	N	N	N	N/A	N/A	N/A	N	N	N/A	N
OVARIAN	GSE26712	N	N	N	N	N/A	N/A	N/A	N	N	N/A	N
OVARIAN	GSE32062	N	N	Y	Y	N/A	N/A	N/A	N	N	N/A	N
OVARIAN	GSE8842	Y	N	N	N	N/A	N/A	N/A	N	N	N/A	N
OVARIAN	GSE9891	Y	N	Y	Y	N/A	N/A	N/A	Y	N	N/A	N
OVARIAN	TCGA	Y	N	Y	Y	N/A	N/A	N/A	Y	Y	N/A	N
PANCREAS	GSE21501	N	N	Y	N	N/A	N/A	N/A	N	N	N/A	N
RECTUM	TCGA	N	Y	Y	N	N/A	N/A	N/A	N	N	N/A	N
RENAL	GSE29609	N	N	Y	Y	N/A	N/A	N/A	N	N	N/A	N
RENAL	TCGA	Y	Y	Y	N	N/A	N/A	N/A	N	N	N/A	N
STOMACH	TCGA	N	Y	Y	N	N/A	N/A	N/A	N	N	N/A	N
UTERUS	TCGA	N	N	Y	Y	N/A	N/A	N/A	N	N	N/A	N
BLADDER	GSE13507	Y	Y	Y	Y	N/A	N/A	N/A	Y	N	N/A	N
BLADDER	GSE19915	N	N	Y	Y	N/A	N/A	N/A	N	N	N/A	N
BLADDER	GSE31684	N	Y	Y	Y	N/A	N/A	N/A	N	N	N/A	N
BLADDER	TCGA	Y	Y	Y	N	N/A	N/A	N/A	N	N	N/A	N
BRAIN	TCGA	Y	Y	N	N	N/A	N/A	N/A	N	N	N/A	N
PROSTATE	GSE40272	Y	N	Y	Y	N/A	N/A	N/A	N	N	N/A	N
SKIN	TCGA	Y	Y	N	N	N/A	N/A	N/A	N	N	N	N
HEAD AND NECK SCC	TCGA	Y	Y	Y	Y	N/A	N/A	N/A	N	N	N	N
