# Supplementary material for: PROGgene: gene expression based survival analysis web application for multiple cancers
Source: J Clin Bioinforma. 2013 Oct 28;3:22. doi: 10.1186/2043-9113-3-22 (PMC3875898; doi:10.1186/2043-9113-3-22)
Supplement: Additional file 4: Table S4 — Table enlisting descriptive statistics such as sample size, max, median and min survival times associated with datasets available in PROGgene. [file 2043-9113-3-22-S4.xlsx]

## Sheet: Sheet1
	Survival Statistics - #Samples, Median Survival (Min Survival - Max Survival)
			DEATH		RELAPSE		METASTASIS
#	CANCER TISSUE	DATASET	DEATH	NO DEATH	RECURRANCE	NO RECURRANCE	METASTASIS	NO METASTASIS
1	ADRENAL	GSE33371	16, 462.75 ( 33 - 1735 )	7, 3011.29 ( 471 - 5519 )
2	AML	GSE12417 U133A	103, 224.52 ( 1 - 1102 )	60, 847.15 ( 51 - 1176 )
3	AML	GSE12417 U133B	103, 224.52 ( 1 - 1102 )	59, 841.58 ( 51 - 1176 )
4	AML	GSE12417 U133P2	47, 305.49 ( 1 - 1278 )	32, 1089.78 ( 141 - 1518 )
5	AML	TCGA AML	96, 383.06 ( 28 - 1641 )	61, 892.52 ( 28 - 2861 )
6	BLADDER	GSE13507	69, 841.43 ( 31 - 4049 )	96, 1889.9 ( 159 - 4109 )
7	BLADDER	GSE13507	69, 841.77 ( 31 - 4050 )	96, 1890.19 ( 159 - 4110 )
8	BLADDER	GSE19915	26, 404.31 ( 3 - 1098 )	118, 1438.68 ( 0 - 2394 )
9	BLADDER	GSE31684	65, 1027.38 ( 0 - 5280 )	28, 2352.86 ( 30 - 5220 )	39, 456.92 ( 30 - 3000 )	54, 1890.56 ( 0 - 5280 )
10	BLADDER	GSE31684	65, 1027.42 ( 12 - 5266 )	28, 2347.64 ( 20 - 5203 )	23, 766.57 ( 47 - 3114 )	70, 1460.87 ( 12 - 5266 )
11	BLADDER	TCGA BLCA	26, 348.58 ( 65 - 819 )	36, 544.58 ( 13 - 3616 )
12	BLADDER	TCGA BLCA	37, 365.14 ( 65 - 1423 )	86, 386.38 ( 3 - 3989 )
13	BONE	GSE21257	23, 1145.22 ( 120 - 5670 )	30, 2755 ( 750 - 7380 )
14	BRAIN	GSE13041 U133	176, 482.14 ( 7 - 2994 )	15, 1741.53 ( 721 - 3353 )
15	BRAIN	GSE13041 U95v2	44, 378.45 ( 21 - 1375 )	5, 1069.8 ( 630 - 1644 )
16	BRAIN	GSE16011	238, 729.65 ( 0 - 7368 )	24, 2311.13 ( 3 - 4775 )
17	BRAIN	GSE7696	64, 434.48 ( 42 - 1791 )	13, 1049.08 ( 466 - 2161 )
18	BRAIN	TCGA GBM	444, 478.04 ( 3 - 3880 )	133, 388.58 ( 2 - 2817 )
19	BRAIN	TCGA LGG	51, 1369.94 ( 7 - 4084 )	155, 686.73 ( 0 - 6423 )
20	BREAST	GSE11121					46, 1696.96 ( 90 - 4470 )	154, 3150.19 ( 30 - 7200 )
21	BREAST	GSE12093			19, 1526.37 ( 228 - 4185 )	113, 2974.89 ( 1800 - 5778 )
22	BREAST	GSE1379			28, 1643.57 ( 150 - 4110 )	32, 3468.75 ( 1830 - 5070 )
23	BREAST	GSE1456 U133A	40, 1392.83 ( 66 - 2453 )	119, 2654.8 ( 2029 - 3099 )	40, 1030.05 ( 84 - 2427 )	119, 2560.11 ( 66 - 3099 )
24	BREAST	GSE1456 U133B	40, 1392.83 ( 66 - 2453 )	119, 2654.8 ( 2029 - 3099 )	40, 1030.05 ( 84 - 2427 )	119, 2560.11 ( 66 - 3099 )
25	BREAST	GSE17705			71, 1898.93 ( 182 - 5268 )	227, 3115.14 ( 182 - 5937 )
26	BREAST	GSE19615			14, 480 ( 30 - 1050 )	101, 1981.49 ( 1080 - 2640 )
27	BREAST	GSE2034			107, 953.83 ( 60 - 2400 )	179, 3145.64 ( 1500 - 5130 )
28	BREAST	GSE2603					27, 1119.56 ( 245 - 2471 )	55, 2265.16 ( 840 - 3924 )
29	BREAST	GSE2990			29, 1489.52 ( 182 - 3468 )	72, 2434.76 ( 7 - 4288 )	20, 1526.9 ( 182 - 3468 )	81, 2359.63 ( 213 - 4289 )
30	BREAST	GSE3494 U133A	55, 1498.76 ( 0 - 4350 )	181, 3431.6 ( 0 - 4654 )
31	BREAST	GSE3494 U133B	55, 1498.76 ( 0 - 4350 )	181, 3431.6 ( 0 - 4654 )
32	BREAST	GSE4922 U133A			89, 1099.09 ( 0 - 3832 )	160, 3445.36 ( 0 - 4654 )
33	BREAST	GSE4922 U133B			89, 1099.09 ( 0 - 3832 )	159, 3442.92 ( 0 - 4654 )
34	BREAST	GSE5327					11, 691.64 ( 133 - 2091 )	47, 2888.74 ( 1825 - 4760 )
35	BREAST	GSE6532 U133 P2			28, 2236.64 ( 188 - 4774 )	59, 4317.41 ( 378 - 6151 )	28, 2236.64 ( 188 - 4774 )	59, 4317.41 ( 378 - 6151 )
36	BREAST	GSE6532 U133A			67, 1684.04 ( 61 - 4906 )	120, 2826.29 ( 8 - 5305 )	40, 1477.98 ( 182 - 4579 )	139, 2844.54 ( 61 - 5305 )
37	BREAST	GSE6532 U133B			43, 1197.65 ( 29 - 2890 )	75, 2541.52 ( 8 - 4652 )	27, 1096.89 ( 91 - 2646 )	86, 2451.07 ( 329 - 4652 )
38	BREAST	GSE7390	56, 2507.34 ( 146 - 6255 )	142, 4797.57 ( 958 - 9108 )	91, 1944.87 ( 121 - 6961 )	107, 4635.79 ( 958 - 8711 )	62, 2159.69 ( 125 - 7185 )	136, 4772.47 ( 958 - 9108 )
39	BREAST	GSE9195			13, 1394.69 ( 210 - 2779 )	64, 3127.06 ( 1038 - 4124 )	10, 1547.3 ( 468 - 2696 )	67, 3095 ( 1038 - 4124 )
40	BREAST	NKI	79, 1739.78 ( 260 - 5242 )	216, 3284.5 ( 20 - 6695 )	23, 1621.48 ( 298 - 3949 )	272, 2888.22 ( 20 - 6695 )	101, 1397.54 ( 99 - 5115 )	194, 3306.59 ( 20 - 6695 )
41	BREAST	TCGA BRCA	81, 1634.26 ( 157 - 4456 )	515, 887.86 ( 0 - 6795 )
42	COLON	GSE17536	71, 870.44 ( 28 - 4046 )	103, 1867.29 ( 28 - 4277 )	36, 743.5 ( 100 - 2810 )	138, 1250.63 ( 0 - 4277 )
43	COLON	GSE17537	18, 650.28 ( 46 - 1447 )	34, 1798.97 ( 1220 - 3344 )	6, 2501 ( 116 - 6291 )	46, 1221.37 ( 0 - 3344 )
44	COLON	GSE28814	69, 2349.84 ( 29 - 5226 )	53, 1486.74 ( 58 - 4500 )	33, 685.64 ( 58 - 2146 )	89, 2251.7 ( 29 - 5226 )	31, 712.52 ( 57 - 2147 )	91, 2256.81 ( 29 - 5226 )
45	COLON	TCGA COAD	12, 282 ( 29 - 1188 )	109, 240.31 ( 28 - 1580 )
46	HEAD AND NECK SCC	TCGA HNSC	125, 790.06 ( 2 - 6416 )	166, 862.83 ( 0 - 4334 )
47	LIVER	GSE10141	32, 1867.63 ( 201 - 4105 )	48, 3189.77 ( 204 - 5702 )
48	LIVER	GSE27150	28, 432.86 ( 30 - 1170 )	53, 1201.7 ( 450 - 1740 )
49	LUNG	GSE11117	23, 221.48 ( 30 - 476 )	18, 742.72 ( 418 - 1324 )
50	LUNG	GSE11969	40, 1092.47 ( 186 - 2885 )	50, 2759.78 ( 1956 - 3295 )
51	LUNG	GSE14814	37, 859.3 ( 11 - 2431 )	51, 2477.37 ( 1044 - 3391 )
52	LUNG	GSE26939	66, 979.18 ( 4 - 3108 )	49, 1534.63 ( 43 - 4682 )
53	LUNG	GSE4573	67, 958.03 ( 66 - 3879 )	63, 1822.38 ( 186 - 4311 )
54	LUNG	GSE5843	23, 858.91 ( 127 - 3724 )	25, 2672.28 ( 1007 - 5524 )
55	LUNG	GSE8894			69, 614.28 ( 28 - 10160 )	69, 1634.78 ( 503 - 4154 )
56	LUNG	TCGA LUAD	44, 726.16 ( 3 - 2392 )	106, 559 ( 1 - 2595 )
57	LUNG	TCGA LUSC	44, 777.93 ( 15 - 5296 )	76, 743.67 ( 12 - 3469 )
58	OVARIAN	GSE13876	302, 780.89 ( 30 - 7020 )	113, 1956.9 ( 60 - 6390 )
59	OVARIAN	GSE14764	21, 852.86 ( 210 - 1650 )	58, 1074.83 ( 210 - 2190 )
60	OVARIAN	GSE19829 U133P2	16, 1098.75 ( 300 - 2160 )	10, 1815 ( 420 - 3450 )
61	OVARIAN	GSE19829 U95V2	20, 922.5 ( 300 - 1500 )	19, 1416.32 ( 660 - 2040 )
62	OVARIAN	GSE26712	129, 1172.17 ( 22 - 3968 )	56, 2019.98 ( 131 - 4982 )
63	OVARIAN	GSE32062	121, 1043.8 ( 30 - 3600 )	139, 1605.97 ( 180 - 3840 )	193, 529.9 ( 30 - 2970 )	67, 1602.09 ( 180 - 3570 )
64	OVARIAN	GSE8842	13, 1446.46 ( 429 - 4366 )	65, 2455.12 ( 178 - 5824 )	19, 2198.58 ( 429 - 4673 )	59, 2315.49 ( 178 - 5824 )
65	OVARIAN	GSE9891	113, 866.28 ( 30 - 3330 )	163, 1028.47 ( 30 - 6420 )	77, 583.64 ( 0 - 2730 )	199, 629.4 ( 30 - 4980 )
66	OVARIAN	TCGA OVAD	302, 1097.75 ( 8 - 4623 )	276, 926.95 ( 16 - 5480 )	318, 549.21 ( 11 - 3378 )	260, 695.23 ( 8 - 5480 )
67	PANCREAS	GSE21501	66, 438.18 ( 30 - 1620 )	36, 671.67 ( 30 - 1770 )
68	PROSTATE	GSE40272			16, 685.88 ( 75 - 1852 )	51, 1103.18 ( 1 - 2753 )
69	RECTUM	TCGA READ	4, 785 ( 59 - 1581 )	38, 320.55 ( 28 - 1519 )
70	RENAL	GSE29609	17, 619.41 ( 30 - 1620 )	22, 1430.45 ( 780 - 2280 )
71	RENAL	TCGA KIRC	173, 898.09 ( 2 - 2830 )	355, 1264.52 ( 4 - 3377 )
72	SKIN	TCGA SKCM	76, 1615.99 ( 78 - 6953 )	87, 2044.55 ( 1 - 10523 )
73	STOMACH	TCGA STAD	5, 262 ( 31 - 669 )	13, 662.38 ( 31 - 1644 )
74	UTERUS	TCGA UTED	7, 805.43 ( 413 - 1484 )	47, 1285.96 ( 181 - 4053 )
